# Supplementary material for: Nanopore decoding with speed and versatility for data storage
Source: Bioinformatics. 2025 Jan 8;41(1):btaf006. doi: 10.1093/bioinformatics/btaf006 (PMC11755093; doi:10.1093/bioinformatics/btaf006)
Supplement: btaf006_Supplementary_Data [file btaf006_supplementary_data.zip]

Archive with 1 entries (1 files):
- b957f_supplemental_manuscript.pdf
